# Supplementary material for: Relation between Red Cell Distribution Width and Fibroblast Growth Factor 23 Cleaving in Patients with Chronic Kidney Disease and Heart Failure
Source: PLoS One. 2015 Jun 16;10(6):e0128994. doi: 10.1371/journal.pone.0128994 (PMC4469605; doi:10.1371/journal.pone.0128994)
Supplement: S1 Dataset — (XLSX) [file pone.0128994.s001.xlsx]

## Sheet: Blad1
Studiecode	sex	age	BMI0	HT	DMjn	smoking	Hb.0	Ht.0	MCV.0	RDW.0	kreat.0	cyst.0	MDRD.0	PTH.0	fosf.0	iFGF23.0	cFGF23.0	CRP.0	IL6.0	ijzer.0	fer.0	trans.0	TSAT.0	sTfR.0	RetHe.0	proBNP.0	VitD.0	Hb1Ac.0
1	1	74	27.6601	0	0	2	6.7	0.32	93	0	116	1.49	57	4.1	1.2	41.4	205	1	1.33112	23	316	2.1	46	0.9		486	25	6.7
2	2	78	32.0291	1	0	0	7.4	0.36	89	13.5	96	1.02	52	6.3	1.21	44.9	90.3	3	1.9587	9	56	2.7	14	1.6	1.983	608	16	5.7
3	1	71	25.8264	1	0	2	6.5	0.31	94	13.3	320	3.79	18	14	1.17	349	382	30	2.93113	4	168	1.8	9	1.6	1.78	4321	19	6.4
4	1	38	33.5015	1	0	0	7.8	0.4	86	14.8	330	3.04	19	33.9	1.49	222	333	3	3.76259	17	492	1.5	48	1.2	1.671	2873	55	6.1
5	1	74	22.206	1	0	1	7.8	0.38	94	13.2	272	2.49	21	35.7	1.14	115	315	1	2.30065	14	84	2	29	1.1	1.971	1805	16	7.2
6	1	70	26.8519	1	0	2	7.3	0.34	89	12.9	321	2.68	18	7.8	1.22	334	120	5	1.24004	13	342	2.4	23	1.1	1.999	344	43	6.6
7	1	63	24.0007	1	1	1	8	0.39	86	13.4	258	3.75	23	9.4	1.2	98.4	204	9	4.63715	9	91	2	19	1.1	1.816	8083	67	7.3
8	1	72	32.4501	1	1	2	7	0.33	94	12.7	180	2.02	34	6.9	1.2	65.6	138	19	1.52223	13	69	2.2	25	0.8	1.991	1053	70	7.3
9	1	74	25.2	1	0	2	7.3	0.34	89	13.1	153	1.73	41	9.6	0.9	69.5	48.4	4	2.47568	10	181	1.8	23	1.1	1.956	524	68	6.2
10	2	81	27.8852	1	0	2	7.6	0.38	89	14.2	87	1.46	58	10.2	1.02	44	192	2	1.84879	10	116	2.8	15	1.7	1.835	553	19	6.4
11	2	79	25.0995	0	0	2	7	0.35	86	14.5	93	0.95	53	11.3	1.12	45.8	65.1	1	1.72538	17	186	2	36	0.9	1.719	1239	42	6.2
12	2	79	20.4467	1	0	0	6.6	0.32	94	13.3	182	1.6	25	11.1	1.23	79.4	143	1	1.77427	12	197	2.1	24	1.2	1.985	2133	54	5.8
14	1	59	35.6834	0	1	2	7.4	0.36	88	15.4	135	1.28	50	13.1	0.97	76.9	1800	20	8.07418	10	87	2.7	16	2	1.751	2791	24	6.4
15	1	69	25.9862	1	0	0	7.6	0.35	84	15	170	2.22	37	21.2	1.31	110	217	3	7.02423	10	76	1.9	22	1	1.931	673	30	7
16	1	65	21.3898	1	0	2	7.6	0.35	87	11.9	320	2.34	18	21	0.94	191	281	1	2.32208	16	137	1.8	37	1.2	1.962	1680	102	6.4
17	1	76	19.9184	0	0	0	7.8	0.4	87	21.8	151	2.11	42	19.2	1.03	235	1080	53	11.3445	12	43	2.9	17	2.5	1.744	8857	35	7.1
18	1	55	31.4	1	1	0	7.3	0.35	87	12.2	282	2.84	22	17.7	1.28	87	168	1	0.512482	12	93	2.1	24	0.9	1.89	1203	93	7
19	2	52	31.0882	1	1	1	6	0.29	86	13.3	180	2.9	27	23.1	1.3	335	452	7	4.93988	12	95	2	25	1.5	1.798	357	44	7.7
20	1	70	27.0416	0	1	2	7.9	0.38	97	14	245	1.95	24	16.6	1.22	118	266	2	2.69124	17	288	2.7	26	1.5	2.107	1373		6.8
22	2	82	21.2	1	1	0	6.8	0.35	88	16.1	114	1.82	42	4.4	1.17	48.3	1350	12	12.3523	7	49	2.1	14	2.1	1.648	8220	21	0
23	1	74	32.0069	1	1	2	8.2	0.4	84	18	201	2.03	30	3.7	1	129	297	4	9.8918	8	31	2.6	13	1.8	1.843	659		7
24	1	74	24.2587	1	0	1	7.4	0.36	89	13.3	199	2.16	31	5.9	1.08	115	92.4	6	2.7995	10	59	2.1	20	1.9	1.941	225	129	6.4
25	2	81	27.7319	1	0	0	7.4	0.37	88	15.1	204	2.2	22	2.9	1.15	117	185	98	11.4634	8	169	1.6	21	0.9	1.852	990	16	6.5
26	2	58	29.685	1	0	2	7.3	0.35	87	13.1	348	3.23	12	19.8	1.51	440	416	2	1.67496	10	28	2.2	19	1.6	1.955	2610	69	7.2
27	1	78	25.96	1	0	2	6.5	0.33	87	15.1	326	4.51	17	11.5	1.4	217	778	5	7.21627	8	124	2.2	15	1.9	1.748	6495	43	7.1
28	1	69	27.7698	1	1	0	8.3	0.42	93	13.2	222	2.03	27	29.5	1.22	191	442	1	2.56434	10	64	2.4	18	1.2	1.947	912	36	7.5
29	1	80	27.4348	0	0	2	7.3	0.37	88	15.1	171	1.45	36	11.9	1.14	126	188	7	1.68919	10	136	2.2	19	1.2	2.015	2064	45	6.8
30	1	72	33.2447	1	1	2	7.1	0.35	86	14.2	131	1.33	50	13.2	0.91	110	127	6	1.50344	9	150	2.1	18	1.4	1.867	295	33	6.2
31	2	79	21.5045	0	0	2	6.6	0.31	82	13.4	104	0.97	47	5	1.02	29.4	33.6	13	5.7463	9	342	1.8	21	1.3	1.898	2000	92	5.3
32	1	81	21.0486	1	0	2	7.4	0.35	86	0	221	2.13	27	13.6	1.13	206	239	2	2.15904	17	455	2	36	0.9	0	1665	49	5.9
33	2	85	28.1726	1	1	2	7.8	0.39	87	15.1	93	1.3	53	6.6	1.05	68.2	641	5	4.08009	12	46	2.5	20	1.4	1.648	1782	58	8.8
35	2	82	20.371	0	1	2	7.8	0.39	86	15.9	94	1.57	52	4.2	0.99	113	833	19	7.10775	8	57	2.3	15	2.1	1.745	2388	50	6.2
36	1	62	22.7204	0	0	1	7.4	0.36	92	14.8	143	2.83	46	12	1.28	64.9	1160	20	11.7367	6	434	1.7	15	0.7	1.945	7266	34	5.9
37	2	84	22.9399	1	0	2	6.5	0.32	84	14.2	222	2.46	19	6.3	1.17	328	685	12	5.4011	7	109	1.6	18	1	1.776	862	43	5.7
38	1	77	24.4473	1	0	0	6.4	0.32	94	15.8	294	3.31	19	20.1	1.36	1308	6424	8	10.5083	9	78	2.8	14	2.5	1.93	10004	41	6.5
39	1	79	25.1559	1	0	0	8.2	0.41	96	13.8	273	2.33	21	53.5	0.98	661	537	8	4.87462	8	71	2.5	13	2.5	1.836	17850	76	5.3
40	2	66	25.3906	1	1	0	6.7	0.34	93	15.4	177	1.49	26	9.5	1.01	108	152	1	1.24532	15	75	3.1	20	2.1	1.97	290	47	7
41	1	75	19.0948	1	0	2	7.3	0.36	97	14.7	146	1.61	43	11	0.95	41.4	110	6	4.80913	13	118	2.2	25	1.4	2.011	7332	88	6.4
43	1	70	25.254	1	0	0	6.9	0.34	100	14.8	188	1.64	33	10.5	1.1	122	155	54	4.34827	6	148	2.2	11	1.9	1.686	3890	71	6.2
44	1	84	26.2596	1	1	0	7.5	0.35	88	14	298	2.45	19	23.6	1.15	240	277	70	2.42618	9	99	2.1	18	1	1.825	2151	59	6
45	2	81	36.6127	1	0	0	6.3	0.32	88	15.7	158	1.7	29	9.7	1.43	91	553	7	4.93826	6	130	2.9	9	1.4	1.696	2183	74	6.3
46	1	76	23.0857	0	0	2	7	0.34	93	13.6	112	1.14	59	5	1.03	36.8	153	12	10.749	9	221	2.2	17	1	1.872	2141	53	6.2
47	1	82	26.8735	1	0	2	6.9	0.31	89	12.9	197	1.67	30	10.7	1.03	98.71	323	5	3.1729	10	164	2.4	18	0.8	1.936	5380	70	5.8
48	2	66	32.2498	1	1	2	6.6	0.32	92	17.2	127	1.3	39	8.7	1.23	108.6	1340	5	3.23503	17	128	3.2	22	1.7	1.601	2317	105	8.5
49	2	80	32.0443	1	1	2	7.5	0.35	92	13.2	142	1.37	33	7.6	1.41	46.35	79.1	2	3.79216	14	142	1.9	31	0.9	1.93	1023	111	6.1
50	1	73	20.2469	0	0	0	7.6	0.37	85	13.2	123	1.09	53	9.2	1.05	56.17	84.7	1	1.38419	29	262	2	61	1	1.759	1321	130	5.4
51	1	85	23.9144	0	0	2	8.2	0.4	88	14.5	125	1.45	51	9	0.9	43.42	69.4	6	3.70653	13	86	2.2	25	0.8	1.825	754	37	6.9
53	1	69	32.5085	1	1	1	7.9	0.39	101	14	409	2.55	13	15.1	1.16	248.2	386	2	3.65616	15	134	2.6	24	1.5	1.976	989	134	5.4
54	1	72	24.3713	1	1	2	7.8	0.37	90	13.1	100	0.85	68	4.6	82	71.89	20	3	3.14539	16	200	2.3	29	1.1	1.934	633	93	5.9
55	1	63	25.155	1	0	2	8.1	0.38	98	13.6	127	0.99	53	5.1	1.11	39.46	37.4	13	1.62254	14	307	2.4	25	1.1	2.106	62	40	5.8
56	1	71	30.6689	1	0	0	7.5	0.36	92	13.7	157	1.1	41	137	0.89	170.1	200	9	3.252	16	158	2.3	29	1	2.051	2194	114	6
57	1	84	25.4511	1	1	2	7.8	0.39	94	15.3	187	1.67	32	12	1.15	106.5	110	1	3.29288	8	139	2	17	1.7	2.027	733	74	5.4
58	1	83	27.7301	0	0	2	7.9	0.37	90	13.6	174	1.52	35	10.3	1.13	59.3	69.4	1	1.81511	16	173	2.2	31	1.6	2.3	771	75	5
60	2	74	22.4996	1	0	2	6.8	0.33	90	14.1	118	2.88	41	14.8	1.4	101.1	195	9	4.76047	7	74	2.4	12	1.9	1.932	1507	64	5.8
61	2	70	25.8873	1	0	2	6.9	0.34	92	12.5	169	1.54	28	8.6	1.29	138.3	20	5	9.46292	15	330	2.2	29	0.9	2.096	350	79	5.6
62	2	78	23.9545	1	0	0	7.1	0.33	89	13.2	112	1.11	43	4.5	1.25	72.84	208	2	4.68622	11	22	2.6	18	1.1	2.049	1400	74	5.7
